# Supplementary material for: Isolation, Characterization, and Proteomic Analysis of Crude and Purified Extracellular Vesicles Extracted from Fusarium oxysporum f. sp. cubense
Source: Plants (Basel). 2024 Dec 18;13(24):3534. doi: 10.3390/plants13243534 (PMC11679526; doi:10.3390/plants13243534)
Supplement: Supplementary file 1 [file plants-13-03534-s001.zip › Table S1.xls]

## Sheet: Table S1
Supporting Information Tables S1
Table S1 Quantitative Real-Time PCR (qPCR) primers used in this study
Oligo name	Sequence
MaPR1a-Q-F	CCGAGAAGCAGGACTACGAC
MaPR1a-Q-R	AGTTGCCCGGAGGTTTGTAG
MaPR2-Q-F	CCAATGCCTGGGTTCAGAGT
MaPR2-Q-R	CCTGCAGATTTGCTGAAGCG
MaWRKY12-Q-F	ATGAGGAGGTACGCGAGTCT
MaWRKY12-Q-R	CCCGTTTGATCATTGCGACC
MaPI1-Q-F	CATTTTTACCGGCACCACCG
MaPI1-Q-R	GTTCCAAGCAGAGGCAGAGT
MaHIN1-Q-F	CCACGAGGTCAAGGTCTACG
MaHIN1-Q-R	GAGGACGTCGTAGTCGAACC
MusaActin-Q-F	TGTTGCATCCTGGTACTGCT
MusaActin-Q-R	GGCTTTCTTGCACTGGTACAC
Q represent primers for quantitative real-time PCR to analysis of targeted genes expression level
